# Supplementary material for: Molecular Features of Metaplastic Breast Carcinoma: An Infrequent Subtype of Triple Negative Breast Carcinoma
Source: Cancers (Basel). 2020 Jul 8;12(7):1832. doi: 10.3390/cancers12071832 (PMC7408634; doi:10.3390/cancers12071832)
Supplement: Supplementary file 1 [file cancers-12-01832-s001.zip]

Archive with 1 entries (1 files):
- cancers-850125-supplementary.xlsx
