# Supplementary material for: Molecular Features of Metaplastic Breast Carcinoma: An Infrequent Subtype of Triple Negative Breast Carcinoma
Source: Cancers (Basel). 2020 Jul 8;12(7):1832. doi: 10.3390/cancers12071832 (PMC7408634; doi:10.3390/cancers12071832)
Supplement: Supplementary file 1 [file cancers-12-01832-s001.zip › cancers-850125-supplementary.xlsx]

## Sheet: Table S1
Table S1. Mutations in MBC series
							Genes
							TP53			PIK3CA			PTEN		PI3K/AKT	AKT1	HRAS/KRAS	ATM	PIK3R1		TERT			Ras-Map kinase pathway	MYC	KMT2D		KDM6A	EGFR	ARID1A		FAT1	KMT2C	BCLAF1	AXIN1	BRCA1	BRCA2	NCOR1	RUNX1	SPEN	TTN	FAT3	PCLO	CHERP		FANCM	USP5		LRP1B
Authors	Total (N)	Histological subtype	N of each histological subtype	Percentage of each histological subtype	Molecular subtype	Molecularly analyzed subtype (N)	Percentage of the alteration with respect to each histological group	Percentage of the alteration in each histological group with respect to the total	Alteration total percentage	Percentage of the alteration with respect to each histological group	Percentage of the alteration in each histological group with respect to the total	Alteration total percentage	Percentage of the alteration with respect to each histological group	Alteration total percentage					Percentage of the alteration with respect to each histological group	Alteration total percentage	Percentage of the alteration with respect to each histological group	Percentage of the alteration in each histological group with respect to the total	Alteration total percentage			Percentage of the alteration with respect to each histological group	Alteration total percentage			Percentage of the alteration with respect to each histological group	Alteration total percentage													Percentage of the alteration with respect to each histological group	Alteration total percentage		Percentage of the alteration with respect to each histological group	Alteration total percentage
Vranic et al. [6]	23	Spindle	23	1	91.3% TN	23			0.26			0.43		0.13			17% HRAS			0.04
					8.7% HR+
McCart Reed et al. [7] *	347	Mixed metaplastic	251	72.4%	16.3% ER+ + 16.5% PR+ + 12.3%HER2+	30			0.7			0.33		0.23			2% HRAS / 2% KRAS	0.02		0.02											0.02								0.02
		Squamous	55	15.7%
		Spindle	28	8.1%
		Fibromatosis metaplastic	7	0.02
		Chondroid	4	1.2%
		Low grade adenosquamous	1	0.3%
		Rhabdoid	1	0.3%
Zhai et al. [8]	21	Spindle	9	42.9%	100% TN	18	0.333333	16.7%	55.7%	0.444444	22.2%	38.8%		16.7%		5.6%	5.6% HRAS	5.6%
		Squamous	4	0.19			0.75	16.7%		0.5	11.1%
		Squamous and spindle	3	14.3%			0.333333	5.6%
		Chondroid	2	9.5%			0.5	5.6%
		Spindle and chondroid	2	9.5%			0.5	5.6%		0.5	5.5%
		Osseous	1	4.8%			1	5.6%
Tray et al. [9] *	192					192			0.61			0.35		0.17			14% HRAS			0.16			0.33		2.5%		0.15									0.14													0.07
Afkhami et al. [10]	21	Squamous	8	38.1%	100% TN	19			68.4%			42.1%		15.8%		5.3%	5.3% HRAS	5.3%
		Spindle	6	28.6%
		Squamous and spindle	3	14.3%
		spindle cell and mesenchymal	2	9.5%
Krings et al. [11]	28	Chondroid	10	35.7%	93% TN + 3.6% HER2+ 3.6% ER+	28	0.9	32.15%	0.32			0.32		0.14		0.01							0.25
		Spindle	5	17.9%						0.94	0.32						0.14			0.29	0.8	0.142857		0.25
		Squamous	5	17.9%			69.2%	0.32													0.2	0.0357143
		Squamous and spindle	5	17.9%
		Mixed metaplastic	3	10.7%																	0.666667	0.0714286
Piscuoglio et al. [5]	17	Squamous	5	29.5%	100% TN	17	1
		Chondroid	7	0.41			0.33		0.53			0.12
		Spindle	5	29.5%
Ng et al. [12]	35	Chondroid	16	45.7%	100%TN	35	0.75	34.3%	0.2					0.11						0.11											0.11	0.11	0.11	0.09	0.06		0.06	0.06	0.06	0.06	0.31	0.2	0.14	0.25	0.11	0.09		0.09	0.11
		Spindle	10	28.6%	100%TN		0.5	14.3%		0.6	17.1%																0.06
		Squamous	9	25.7%	78% TN		0.78	0.2		0.44	10.3%		0.33																																		0.33
Joneja et al. [13]	75	Spindle	20	26.7%	89% TN + 10% HR+ 1% HER2 PURE	57			0.56			0.23		1.7%		1.7%	5.3% HRAS																			3.5%	1.7%
		Squamous	18	0.24
		Chondroid	16	21.3%
		Mixed	12	0.16
		Myoepithelial	5	6.7%
		Not specified	3	0.04
		Angiosarcomatoid	1	1.3%
Edenfield et al. [14]	25	Spindle cell	5	0.2	48% TN 28% HR+ 16% HER2 PURE + 8% RH+ HER2+	25			0.64			0.48					8% HRAS / 4% KRAS	0.12											0.04
		Matrix-producing	18	0.72
		Squamous	2	0.08
Ross et al. [15]	20	Squamous	9	0.45	87% TN + 13% HR+	20	0.888889	0.4	0.7	0.333333	0.15	0.35	0.222222													0.222222	0.3	0.1
		Chondroid	9	0.45			0.666667	0.3		0.444444	0.2			0.1			5% HRAS			0.05						0.444444					0.05																		0.1
		Spindle	2	0.1															0.111111											0.111111
Hennessy et al. [31]	28	Sarcomatoids	19	67.9%	100% TN	19			0.32			47.4%		0.05	0.53
		Squamous	9	32.1%
Hayes et al. [16]	36	Squamous	16	44.4%		27
		Spindle	12	33.35%
		Chondroid	6	16.7%
		Osseous	2	5.6%
*Intuitive percentages per figure in the article
TN, triple negative; HR, hormone receptor; ER, estrogen receptor; PR, progesteron receptor.
[truncated: 54 more columns]

## Sheet: Table S2
Table S2. Summary of TP53 mutations
		Authors
Mutation	N	Zhai et al. [8]	Ross et al. [15]	Ng et al. [12]	Joneja et al. [13]	McCart Reed et al. [7]	Krings et al. [11]	Piscuoglio et al.[5]	Afkhami et al. [10]	Tipe of mutation
R273H	8	1		1	2	1	1		2	missense_variant
R273C	6		2		2		1	1		missense_variant
R248W	6	2			1		1		2	missense_variant
R306*	5	1		1		2			1	stop_gained
I195T	5			1	2	1	1			missense_variant
C229Yfs*10	2	1							1	frameshift_variant
R248Q	3		1	1	1					missense_variant
R342fs	4			2		1	1			frameshift_variant
R175H	3				1	1	1			missense_variant
E198*	2			1	1					stop_gained
Y107*	2			1			1			stop_gained
C176F	4			2	1			1		missense_variant
G244S	2				1		1			missense_variant
V173M	3				1		2			missense_variant
Y163C	2				1	1				missense_variant
R282W	2				1	1				missense_variant
R110fs	2				1		1			frameshift_variant
G266R	4	1					2		1	missense_variant
H214Qfs*7	2	1							1	frameshift_variant
G245D	2	1							1	missense_variant
P152Afs*14	2	1							1	frameshift_variant
Y126C	2	1							1	missense_variant
C277F (84)	1		1							missense_variant
E285K (47)	1		1							missense_variant
S94*	2		2							stop_gained
splice site c.814_919+192del	1		1							frameshift_variant / splice site
Y220S (26)	1		1							missense_variant
V173fs*7 (33)	1		1							frameshift_variant
K320* (5)	1		1							stop_gained
N131del (75)	1		1							In Frame_variant
P64fs*85 (33)	1		1							frameshift_variant
splice site c.559+1G>T	1		1							splice_donor_variant
C275R	2			1				1		missense_variant
R110P	1			1						missense_variant
C229fs	1			1						frameshift_variant
G112fs	1			1						frameshift_variant
c.673-1G>A	1			1						splice_acceptor_variant
V173L	1			1						missense_variant
I195F	1			1						missense_variant
T123fs	1			1						frameshift_variant
V173G	1			1						missense_variant
C135fs	1			1						frameshift_variant
G227A	1			1						missense_variant
H193L	1			1						missense_variant
V274A	1			1						missense_variant
c.672+1G>T	1			1						splice_donor_variant
W146*	1			1						stop_gained
P190fs	1			1						frameshift_variant
c.994-1G>C	1			1						splice_acceptor_variant
C242fs	3				3					frameshift_variant
S241C	2				2					missense_variant
V216M	1				1					missense_variant
C242*	2				2					stop_gained
D281E	1				1					missense_variant
S106R	1				1					missense_variant
R33fs	1				1					frameshift_variant
R213*	1				1					stop_gained
Q165*	1				1					stop_gained
Y220C	1				1					missense_variant
C238Y	1				1					missense_variant
V274F	1				1					missense_variant
H179Y	4					4				missense_variant
Y234C	1					1				missense_variant
E286K	1					1				missense_variant
null	1					1				loss
C275Y	1					1				missense_variant
H193R	1					1				missense_variant
P390_D391fs	1					1				frameshift_variant
H179Q	1					1				missense_variant
R249G	1					1				missense_variant
null	2					2				loss
F109S	1					1				missense_variant
I332fs	1					1				frameshift_variant
G266E	1					1				missense_variant
G154fs	1					1				frameshift_variant
T125P	1					1				missense_variant
L257R	1						1			missense_variant
R196*	1						1			stop_gained
N247I	2						2			missense_variant
K132N	1						1			missense_variant
R213L	1						1			missense_variant
M237fs	3						3			frameshift_variant
E287*	1						1			stop_gained
R280I	1						1			missense_variant
V203fs	1						1			frameshift_variant
R110L	1						1			missense_variant
c.131_132del	1						1			frameshift_variant
N239S	1							1		missense_variant
R249G	1							1		missense_variant
P278L	1							1		missense_variant
c.673-1G>T splice site	1							1		splice_acceptor_variant
S127F	1							1		missense_variant
W91*	1							1		stop_gained
L252del	1								1	In Frame_variant
P190del	1								1	In Frame_variant

## Sheet: Table S3
Table S3. Summary of PIK3CA mutations
		Authors
Mutation	N	Zhai et al. [8]	Ross et al. [15]	Ng et al. [12]	Joneja et al. [13]	McCart Reed et al. [7]	Krings et al. [11]	Piscuoglio et al.[5]	Afkhami et al. [10]	Tipe of mutation
H1047R	43	2	4	6	7	12	7	2	3	missense_variant
H1047L	7	2		1	2	2				missense_variant
C420R	3			1		2				missense_variant
P539R	2				1		1			missense_variant
E545K	5	2							3	missense_variant
Q546R	2	1							1	missense_variant
C420R	4						3		1	missense_variant
E542K	1		1							missense_variant
E545K	2		2							missense_variant
N345K	1				1					missense_variant
E542K	2			2						missense_variant
H1048R	2					2				missense_variant
G1049R	2					2				missense_variant
A907P	2					2				missense_variant
D350H	1						1			missense_variant
E545A	1						1			missense_variant
c.107_110del	1						1			frameshift_variant
E726K	3						3			missense_variant
c.450_455del	1						1			frameshift_variant

## Sheet: Table S4
Table S4. MBC copy gains in series
Copy Gain
Genes	Authors
	Tray et al. [9]	Ross et al. [15]	Kring et al. [11]	Filho et al. [30]	Piscuoglio et al. [5]	Afkhami et al. [10]	Vranic et al. [6]	cBioPortal [29]
MYC	0.2	0.25			0.06			18.2%
EGFR		0.1		23.4%				18.2%
RAD21					0.06			17.9%
NDUFB9					0.06			15.2%
COX6C					0.06			12.1%
YWHAZ					0.06			12.1%
ATP6V1C1					0.06			12.1%
MCL1		0.1	7.1%
FGF4		0.05					16.6%	6.1%
FGF3	0.06	0.05					16.6%	6.1%
CCND1	0.04	0.05	7.1%				16.6%	9.1%
CCNE1	0.04	0.1	3.6%					6.1%
FGF19		0.05					8.3%	6.1%
LYN	0.07							0.04
FGFR1			7.1%					0.03
FGF23	0.05	0.05
KRAS	0.06							0.03
KDM5A	0.06							0.03
ERBB2			3.6%					6.1%
MYST3	0.04	0.05
CDK4		0.05	3.6%					0.03
CCND3		0.15
FAS	0.05
NF1	0.05
PI3KCA		0.05
SOX2		0.05
AKT3		0.05
NFKBIA		0.05
CCND2		0.05
GNAS	0.02
CASP8	0.01
MLLT1							8.3%
CHIC2							8.3%
FIP1L1							8.3%
PDGFRA							8.3%
KIT							8.3%
KDR							8.3%
FGFR3							8.3%
CDK6						5.3%
JUN						5.3%
MYCL1						5.3%

## Sheet: Table S5
Table S5. MBC copy loss in series
Copy Loss
Genes	Authors
	Tray et al. [9]	Ross et al. [15]	Kring et al. [11]	Piscuoglio et al. [5]	Afkhami et al. [10]	cBioPortal [29]
CDKN2A	0.3	0.2	7.1%	0.12		24.2%
CDKN2B	0.25	0.15		0.12		24.2%
PTEN	0.15	0.15		23.5%		6.1%
RB1	0.05				5.3%	9.1%
